# Supplementary material for: Degradation of Poly(ethylene terephthalate) Catalyzed by Nonmetallic Dibasic Ionic Liquids under UV Radiation
Source: Materials (Basel). 2024 Mar 29;17(7):1583. doi: 10.3390/ma17071583 (PMC11012343; doi:10.3390/ma17071583)
Supplement: Supplementary file 1 [file materials-17-01583-s001.zip]

Archive with 1 entries (1 files):
- materials-2907064-supplementary.pdf
